# Supplementary material for: Histotripsy-Initiated Immune Response Synergizes with Chemotherapy in a Neuroblastoma Murine Model
Source: Cancers (Basel). 2026 Apr 15;18(8):1249. doi: 10.3390/cancers18081249 (PMC13114721; doi:10.3390/cancers18081249)
Supplement: Supplementary file 1 [file cancers-18-01249-s001.zip]

Archive with 2 entries (2 files):
- Supplementary FiguresTables_V2.pdf
- SupVideo1.mp4
